# Supplementary material for: Distinct thalamocortical network dynamics are associated with the pathophysiology of chronic low back pain
Source: Nat Commun. 2020 Aug 7;11:3948. doi: 10.1038/s41467-020-17788-z (PMC7414843; doi:10.1038/s41467-020-17788-z)
Supplement: Supplementary file 3 — Source Data [file 41467_2020_17788_MOESM3_ESM.xlsx]

## Sheet: Figure 3
Dataset 1																Dataset 2
LBP_severity	fraction_rate_pre_state 1	fraction_rate_pre_state 2	dwell_time_pre_state 1	dwell_time_pre_state 2	fraction_rate_HC_state1	fraction_rate_HC_state2	dwell_time_HC_state1	dwell_time_HC_state2	fraction_rate_post_state 1	fraction_rate_post_state 2	dwell_time_post_state 1	dwell_time_post_state 2				Pain intensity	fraction_rate_session1_state 1	fraction_rate_session1_state 2	Dwell_time_session1_state1	Dwell_time_session1_state2	fraction_rate_HC_state 1	fraction_rate_HC_state 2	Dwell_time_HC_state1	Dwell_time_HC_state2	fraction_rate_session2_state 1	fraction_rate_session2_state 2	Dwell_time_session2_state1	Dwell_time_session2_state2
4.2	0.342273	0.657727	34	65	0.601818	0.398182	14	9	0.381616	0.618384	28	32				7	0.523957	0.476043	15	26	0.814619	0.185381	67	9	0.172662	0.827338	12	38
6.2	0.187727	0.812273	7	34	0	1	0	99	0.462424	0.537576	30	62				6	0.898058	0.101942	38	32	0.951309	0.0486906	65	13	0.892086	0.107914	62	15
1.6	0.809949	0.190051	44	18	0.919192	0.0808081	51	5	0.446263	0.553737	51	64				4	0.264964	0.735036	65	9	1	0	139	0	0.834532	0.165468	58	23
7.8	0.893939	0.106061	52	9	0.90303	0.0969697	75	12	0.884848	0.115152	52	11				4	1	0	139	0	1	0	139	0	0.467626	0.532374	33	37
5.3	0.80202	0.19798	39	8	0.787879	0.212121	74	25	0.878788	0.121212	51	6				7	0.408849	0.591151	28	27	0.462101	0.537899	22	10	0.482014	0.517986	22	36
6.2	0.442273	0.557727	25	23	0.935354	0.0646465	83	8	0.694747	0.305253	48	14				8	0.351295	0.648705	119	20	0.749871	0.250129	92	11	0.920863	0.0791367	64	11
3.9	0.61096	0.38904	40	38	0.547273	0.452727	7	13	0.963636	0.0363636	93	4				4	0.847698	0.152302	41	0	0.958504	0.0414964	66	13	0.417266	0.582734	12	20
6	0.360455	0.639545	20	27	0.931313	0.0686869	53	4	0.357374	0.642626	12	33				5	1	0	139	0	1	0	139	0	0.942446	0.057554	66	8
7.4	0.90101	0.0989899	53	8	0.963636	0.0363636	90	5	0.890909	0.109091	49	5				7	0.811727	0.188273	36	16	0.620374	0.379626	74	15	0.539568	0.460432	25	32
5.8	0.333182	0.666818	33	66	0.813131	0.186869	40	22	0.357374	0.642626	24	74				6	0.401655	0.598345	35	17	0.958504	0.0414964	66	13	0.992806	0.00719424	69	1
3.3	0.957576	0.0424242	58	2	0.757576	0.242424	46	8	0.535152	0.464848	18	12				5	0.826115	0.173885	12	58	0.94964	0.0503597	71	5	1	0	139	0
4.1	0.724091	0.275909	65	27	0.559394	0.440606	42	40	0.502828	0.497172	46	58				6	0.660647	0.339353	20	20	0.670734	0.329266	81	41	0.316547	0.683453	11	19
4.2	0.205909	0.794091	15	78	0.963636	0.0363636	59	5	0.405859	0.594141	16	15				6	0.646259	0.353741	39	11	0.913669	0.0863309	69	8	1	0	139	0
6.7	0.187727	0.812273	12	80	0.931313	0.0686869	82	9	0.890909	0.109091	53	11				4	0.617482	0.382518	19	11	1	0	139	0	0.791367	0.208633	55	29
2.6	0.570556	0.429444	31	17	0.947475	0.0525253	56	7	0.981818	0.0181818	62	2				7	0.408849	0.591151	130	9	0.591597	0.408403	40	12	0.374101	0.625899	13	22
5.7	0.865657	0.134343	82	11	0.79798	0.20202	54	10	0.62404	0.37596	39	17				7	0.905252	0.0947482	20	26	0.598791	0.401209	52	16	0.395683	0.604317	18	42
6.25	0.260455	0.739545	12	31	0.80303	0.19697	28	10	0.631111	0.368889	40	17				9	0.746978	0.253022	20	26	0.951309	0.0486906	65	13	0.402878	0.597122	19	28
5.2	0.936364	0.0636364	56	4	0.927273	0.0727273	81	9	0.773737	0.226263	67	26				4	1	0	139	0	0.246273	0.753727	49	82	0.942446	0.057554	66	8
4.5	0.651364	0.348636	44	14	0.737374	0.262626	22	13	0.609899	0.390101	29	12				9	0.401655	0.598345	55	84	0.821813	0.178187	68	13	1	0	139	0
6.3	0.872727	0.127273	51	11	0.762626	0.237374	24	8	0.389697	0.610303	29	70				6	0.480791	0.519209	41	98	1	0	139	0	0.47482	0.52518	17	18
5.7	0.169545	0.830455	10	35	0.787879	0.212121	27	11	0.878788	0.121212	79	12				6	0.509568	0.490432	65	10	0.418935	0.581065	51	33	1	0	139	0
7.4	0.957576	0.0424242	58	2	0.828283	0.171717	65	20	0.933333	0.0666667	57	7				5	1	0	139	0	0.598791	0.401209	71	24	0.0719424	0.928058	10	65
7.2	0	1	0	99	0.486667	0.513333	8	26	0.446263	0.553737	20	28				8	0.365683	0.634317	53	86	1	0	139	0	1	0	139	0
4.7	0.922222	0.0777778	55	6	0.959596	0.040404	89	5	0.780808	0.219192	44	25				5	1	0	139	0	1	0	139	0	1	0	139	0
5.1	0.562475	0.437525	30	18	0	1	0	99	0.70303	0.29697	27	13				6	1	0	139	0	1	0	139	0	1	0	139	0
2.2	0.971717	0.0282828	95	3	0.426061	0.573939	1	98	0.228081	0.771919	1	98				4	0.905252	0.0947482	18	23	0.971223	0.028777	135	3	1	0	139	0
2.7	0.594798	0.405202	39	16	0.886869	0.113131	71	14	0.673535	0.326465	46	15				6	0.142662	0.857338	39	62	0.951309	0.0486906	65	13	0.899281	0.100719	63	14
6.1	0.215	0.785	16	33	0.838384	0.161616	44	8	0.701818	0.298182	25	9				4	0.725396	0.274604	92	47	0.920863	0.0791367	69	8	0.633094	0.366906	29	26
1.9	0.872727	0.127273	51	11	0.987879	0.0121212	62	2	0.70303	0.29697	52	13				5	0.631871	0.368129	32	22	0.928058	0.0719424	70	7	0.467626	0.532374	22	25
5.9	0.415	0.585	23	24	0.923232	0.0767677	52	10	0	1	0	99				4	0.581511	0.418489	23	16	0.958504	0.0414964	66	13	0.402878	0.597122	19	42
8.1	0.570556	0.429444	21	11	0.895007	0.104993	62	27	0.349293	0.650707	11	17
2.6	0.554394	0.445606	20	11	0.539391	0.460609	74	25	0.731313	0.268687	28	11
5.3	0.858586	0.141414	49	12	0.988312	0.0116881	75	24	0.780808	0.219192	44	25
6.1	0.71601	0.28399	64	28	0.462688	0.537312	70	2	0.787879	0.212121	42	9
6.2	0	1	0	99	0.581801	0.418199	69	7	0.927273	0.0727273	87	7				Note: fraction rate=1 or =0 means the subject only had one specific state
5	0.865657	0.134343	44	5	0.755696	0.244304	68	8	0.349293	0.650707	22	33
6	0.830303	0.169697	47	6	0.710737	0.289263	73	20	0.708889	0.291111	72	35
2.8	0.342273	0.657727	13	28	0.905087	0.0949134	76	3	0.90303	0.0969697	54	10
7.1	0.269545	0.730455	24	31	0.770576	0.229424	70	22	0.89697	0.10303	50	5
4.9	0.260455	0.739545	12	17	0.442147	0.557853	90	3	0.268485	0.731515	8	93
7	0.943434	0.0565657	57	4	0.726597	0.273403	87	12	0.70303	0.29697	27	13
2	0.943434	0.0565657	57	3	0.739432	0.260568	71	12	0.987879	0.0121212	63	1
1.5	0.893939	0.106061	52	9	0.907362	0.0926378	78	21	0.659394	0.340606	44	15
5.5	0.224091	0.775909	18	33	0.755551	0.244449	75	21	0.957576	0.0424242	92	4
5.3	0.369545	0.630455	20	26	0.645564	0.354436	72	27	0.915152	0.0848485	55	8
5	0.278636	0.721364	25	30	0.612519	0.387481	65	27	0	1	0	99
10	0.160455	0.839545	9	83	0.802242	0.197758	63	8	0	1	0	99
3.5	0.691768	0.308232	48	12	0.816282	0.183718	74	21	0	1	0	99
5	0.830303	0.169697	41	4	0.427211	0.572789	75	5	0.89697	0.10303	82	10
5.8	0.433182	0.566818	17	24	0.984904	0.0150955	96	1	0.389697	0.610303	29	31
5.5	0.856944	0.143056	63	36	1	0	99	0	0.260404	0.739596	7	94
6.7	0.628052	0.371948	63	36	1	0	99	0	0.474422	0.525578	69	12
7.9	0.72329	0.27671	81	18	1	0	99	0	0.974541	0.0254587	96	33
4.4	0.644053	0.355947	79	2	1	0	99	0	0.957133	0.0428673	62	32
1.9	0.86603	0.13397	85	6	1	0	99	0	0.654845	0.345155	86	2
3	0.626075	0.373925	65	10	1	0	99	0	0.941962	0.058038	78	12
5.6	0.989359	0.0106414	68	31	1	0	99	0	0.365481	0.634519	72	16
4.6	0.844412	0.155588	92	1	1	0	99	0	0.365962	0.634038	67	13
5.4	0.628587	0.371413	67	2	1	0	99	0	0.442048	0.557952	78	26
6.3	0.952298	0.0477023	62	4	1	0	99	0	0.910081	0.0899193	65	25
6.3	0.726336	0.273664	75	24	1	0	99	0	0.492316	0.507684	84	9
3.6	0.912421	0.087579	72	27	1	0	99	0	0.656984	0.343016	64	13
5.9	0.938549	0.061451	75	24	1	0	99	0	0.24162	0.75838	66	0
4	0.90101	0.0989897	81	14	1	0	99	0	0.500807	0.499193	72	39
9.4	0.753543	0.246457	71	17	1	0	99	0	0.379736	0.620264	64	5
6.9	0.982673	0.0173268	88	8	1	0	99	0	0.702342	0.297658	66	3
7.6	0.862765	0.137235	71	28	1	0	99	0	0.717326	0.282674	90	11
3.4	0.772403	0.227597	65	5	1	0	99	0	0.359749	0.640251	93	6
7.3	0.912414	0.0875855	74	25	1	0	99	0	0.949918	0.0500819	64	15
4.7	0.977652	0.0223478	93	4	1	0	99	0	0.920097	0.0799026	90	10
3.8	0.957243	0.0427575	86	11	1	0	99	0	0.895967	0.104033	97	38
5.2	0.634443	0.365557	76	23	1	0	99	0	1	0	99	0
2.6	0.891416	0.108584	70	29	1	0	99	0	1	0	99	0
8.1	0.743673	0.256327	76	3	1	0	99	0	1	0	99	0
6.3	0.835626	0.164374	64	35					1	0	99	0
5.1	1	0	99	0					1	0	99	0
7	1	0	99	0					1	0	99	0
2.9	1	0	99	0					1	0	99	0
6.3	1	0	99	0					1	0	99	0
3	1	0	99	0					1	0	99	0
4.6	1	0	99	0					1	0	99	0
4.3	1	0	99	0					1	0	99	0
3.8	1	0	99	0					1	0	99	0
2.1	1	0	99	0					1	0	99	0
2.3	1	0	99	0					1	0	99	0
1.6	1	0	99	0					1	0	99	0
4.2	1	0	99	0					1	0	99	0
2.5	1	0	99	0					1	0	99	0
6.5	1	0	99	0					1	0	99	0
4.6	1	0	99	0					1	0	99	0

## Sheet: Figure 4
State 1 Global efficiency			Note: NaN means the subject did not have that specific state						State 2 Global efficiency							State 1 Local efficiency							State 2 Local efficiency
	LBP pre	HC	LBP post	LBP sess 1	HC	LBP sess2			LBP pre	HC	LBP post	LBP sess 1	HC	LBP sess 2		LBP pre	HC	LBP post	LBP sess 1	HC	LBP sess 2		LBP pre	HC	LBP post	LBP sess 1	HC	LBP sess 2
	0.252169	0.245283	0.258474	0.258431	0.251543	0.258655			0.226731	0.2569	0.234994	0.234182	0.243991	0.240498		0.324223	0.334505	0.312245	0.293368	0.301094	0.300826		0.356716	0.329	0.340071	0.331344	0.332877	0.330523
	0.24336	NaN	0.241945	0.249303	0.260261	0.254351			0.229818	0.25097	0.211019	0.249702	0.243914	0.244904		0.341368	NaN	0.333335	0.292752	0.29125	0.295114		0.353896	0.344678	0.348535	0.345859	0.334761	0.349418
	0.248954	0.259855	0.244147	0.260073	0.228505	0.25482			0.227893	0.261133	0.239472	0.239601	NaN	0.241862		0.331473	0.303559	0.339758	0.286495	0.292249	0.30199		0.355904	0.349727	0.343459	0.362995	NaN	0.340324
	0.248647	0.245471	0.243645	0.226576	0.255264	0.261093			0.19882	0.264224	0.197831	NaN	NaN	0.237261		0.31833	0.323632	0.339568	0.311377	0.295274	0.31743		0.340642	0.334782	0.364265	NaN	NaN	0.332015
	0.252267	0.245294	0.248171	0.257583	0.236309	0.25954			0.236696	0.249317	0.242571	0.248806	0.253256	0.249111		0.319018	0.334975	0.325928	0.289445	0.304689	0.28681		0.349771	0.337186	0.331141	0.34966	0.343284	0.347518
	0.249459	0.250735	0.248182	0.262543	0.261397	0.259429			0.223841	0.232897	0.216848	0.208735	0.256546	0.235735		0.320591	0.323978	0.326973	0.291304	0.287844	0.306399		0.350812	0.352857	0.349456	0.330495	0.353496	0.329667
	0.243009	0.249093	0.252228	0.255633	0.250454	0.260443			0.245584	0.2414	0.233646	0.244344	0.256782	0.258675		0.342653	0.342023	0.326876	0.322739	0.298469	0.299852		0.328023	0.358854	0.348077	0.34191	0.346522	0.355843
	0.250853	0.251345	0.256314	0.251233	0.250643	0.257951			0.236323	0.254912	0.235697	NaN	NaN	0.245429		0.329697	0.325468	0.314582	0.300713	0.284588	0.289116		0.353763	0.351183	0.336617	NaN	NaN	0.350736
	0.241153	0.243909	0.250771	0.253929	0.257341	0.256884			0.231412	0.261473	0.198159	0.246033	0.252471	0.249405		0.351231	0.325208	0.327674	0.304461	0.310863	0.301105		0.35396	0.337841	0.339047	0.35694	0.341747	0.338629
	0.254655	0.246263	0.240612	0.237728	0.259882	0.25647			0.219663	0.251448	0.240336	0.223967	0.252117	0.252026		0.313733	0.325399	0.330818	0.31432	0.287908	0.293522		0.340376	0.352077	0.336001	0.346659	0.319465	0.353145
	0.246065	0.244065	0.248343	0.255542	0.263604	0.25917			0.238815	0.247082	0.236241	0.224956	0.254514	NaN		0.330811	0.344305	0.3344	0.296933	0.299924	0.287281		0.342074	0.354542	0.339902	0.341693	0.342218	NaN
	0.25478	0.239832	0.252765	0.250279	0.259132	0.248706			0.232152	0.259042	0.228642	0.257571	0.206461	0.223253		0.324151	0.336471	0.319928	0.290223	0.301544	0.295806		0.347546	0.3412	0.352384	0.365941	0.346694	0.340537
	0.238134	0.255645	0.250474	0.248641	0.256041	0.25726			0.22738	0.249803	0.223652	0.239129	0.263354	NaN		0.335378	0.316954	0.330278	0.309514	0.29515	0.295057		0.346668	0.358024	0.352949	0.343992	0.333586	NaN
	0.255393	0.239953	0.24667	0.255682	0.252455	0.249591			0.233693	0.224983	0.231552	0.238042	NaN	0.235024		0.32084	0.336933	0.338221	0.299875	0.293399	0.28671		0.346475	0.35392	0.338702	0.344017	NaN	0.346404
	0.219223	0.251516	0.237957	0.249692	0.249959	0.245536			0.242415	0.24855	0.234946	0.238842	0.257103	0.239858		0.347255	0.324612	0.340219	0.295839	0.298225	0.311526		0.333178	0.332849	0.322005	0.341017	0.331082	0.358677
	0.241135	0.251073	0.243531	0.256529	0.255947	0.253341			0.24233	0.236137	0.248842	0.240135	0.259611	0.234549		0.341685	0.327862	0.323642	0.297243	0.28722	0.29032		0.338727	0.351708	0.343433	0.348295	0.34115	0.328824
	0.252124	0.249256	0.243869	0.251648	0.255772	0.253091			0.23278	0.257133	0.245347	0.222325	0.261216	0.231411		0.323895	0.321	0.344221	0.296025	0.287146	0.294285		0.348864	0.337818	0.335491	0.324717	0.344371	0.353532
	0.25369	0.242472	0.249158	0.249972	0.237437	0.262277			0.236334	0.247975	0.231488	NaN	0.254224	0.240609		0.323617	0.334825	0.324231	0.305692	0.289749	0.292137		0.351718	0.361381	0.35663	NaN	0.353351	0.335543
	0.244237	0.241479	0.251757	0.237279	0.25822	0.241031			0.234973	0.234635	0.231983	0.24812	0.239561	NaN		0.340801	0.3279	0.321435	0.297086	0.299123	0.287715		0.333055	0.351375	0.351874	0.346865	0.334013	NaN
	0.249575	0.246425	0.253803	0.253205	0.255786	0.254597			0.22518	0.245389	0.230111	0.241062	NaN	0.230894		0.323139	0.334811	0.319479	0.317702	0.305879	0.317905		0.34236	0.348857	0.340611	0.341295	NaN	0.340414
	0.240108	0.253699	0.253333	0.258786	0.263227	0.258619			0.212911	0.232614	0.236924	0.254107	0.244536	NaN		0.341519	0.323544	0.324293	0.288921	0.301181	0.297777		0.350763	0.347588	0.350421	0.339353	0.341486	NaN
	0.253115	0.246636	0.242557	0.248795	0.258871	0.258438			0.25041	0.20564	0.23852	NaN	0.24027	0.233926		0.31824	0.325143	0.333975	0.298909	0.293422	0.28392		0.334248	0.346071	0.356623	NaN	0.325201	0.353096
	NaN	0.24504	0.238532	0.256179	0.258027	0.256516			0.215559	0.241986	0.242729	0.227248	NaN	NaN		NaN	0.33209	0.34309	0.308925	0.299092	0.296573		0.342181	0.335569	0.345125	0.344896	NaN	NaN
	0.251837	0.253929	0.249582	0.258583	0.247263	0.265507			0.229425	0.230989	0.227024	NaN	NaN	NaN		0.315404	0.328128	0.328142	0.308549	0.290686	0.288937		0.341476	0.345549	0.359638	NaN	NaN	NaN
	0.241075	NaN	0.254682	0.257183	0.253682	0.255189			0.206457	0.242905	0.227906	NaN	NaN	NaN		0.334329	NaN	0.325506	0.284713	0.294483	0.30103		0.347593	0.345469	0.363153	NaN	NaN	NaN
	0.238079	0.249819	0.254056	0.250753	0.261428	0.251309			0.210042	0.239765	0.217872	0.242462	0.229382	NaN		0.335344	0.322493	0.32254	0.300253	0.291318	0.308617		0.342132	0.349202	0.351557	0.335208	0.335806	NaN
	0.259832	0.231849	0.25619	0.247779	0.256978	0.238718			0.222244	0.248247	0.232066	0.237231	0.241417	0.24816		0.310614	0.3378	0.327185	0.316551	0.285352	0.294879		0.355316	0.346726	0.338823	0.347048	0.356794	0.34122
	0.244832	0.249163	0.248883	0.248485	0.258136	0.263803			0.227521	0.239271	0.226772	0.241365	0.244216	0.240212		0.336615	0.327524	0.327518	0.299896	0.300901	0.284727		0.341105	0.351898	0.355266	0.361224	0.342552	0.326038
	0.236836	0.243991	0.251181	0.257237	0.258636	0.256222			0.228468	0.240813	0.238089	0.244072	0.253208	0.242303		0.327677	0.339996	0.322603	0.306661	0.27804	0.29735		0.351808	0.345925	0.340179	0.337878	0.345671	0.342085
	0.243473	0.255904	NaN	0.255162	0.25534	0.256644			0.239485	0.247345	0.216536	0.25126	0.23705	0.228202		0.335813	0.314445	NaN	0.304235	0.291465	0.306156		0.344348	0.35081	0.332721	0.327715	0.330117	0.330115
	0.248128	0.256911	0.250943						0.22587	0.234745	0.244809					0.327292	0.323156	0.330821					0.34567	0.360843	0.337024
	0.237813	0.249305	0.252034						0.227763	0.239533	0.22927					0.338184	0.329849	0.332961					0.345312	0.352096	0.345491
	0.251887	0.250804	0.25025						0.241464	0.248606	0.239925					0.321111	0.327799	0.327832					0.326479	0.335087	0.355737
	0.242523	0.242882	0.243646						0.2318	0.231632	0.220292					0.327974	0.3323	0.336911					0.343315	0.34309	0.344554
	NaN	0.250711	0.251574						0.231332	0.238922	0.21022					NaN	0.333772	0.323465					0.347751	0.339675	0.348062
	0.244925	0.254571	0.22776						0.242041	0.245698	0.220158					0.33455	0.327512	0.352571					0.337375	0.340717	0.340397
	0.249151	0.256819	0.253701						0.251106	0.252551	0.240816					0.333314	0.319438	0.324513					0.32937	0.335419	0.341773
	0.234379	0.230306	0.249558						0.248511	0.231552	0.225408					0.337383	0.349954	0.334818					0.328262	0.327729	0.343222
	0.249544	0.247426	0.24104						0.217001	0.240048	0.245568					0.33477	0.336926	0.327437					0.35576	0.354252	0.344016
	0.238813	0.237875	0.250153						0.227269	0.263966	0.213806					0.32037	0.345687	0.317245					0.354774	0.35238	0.340487
	0.255993	0.24237	0.236714						0.244022	0.246197	0.228851					0.318424	0.32796	0.326554					0.338647	0.324336	0.338749
	0.250553	0.248699	0.257993						0.238666	0.245909	0.24773					0.324165	0.332906	0.320342					0.347338	0.3496	0.33005
	0.250688	0.251269	0.249943						0.241577	0.24128	0.221942					0.33065	0.333282	0.330449					0.346342	0.347907	0.356546
	0.246271	0.250097	0.247598						0.230831	0.230548	0.228237					0.328133	0.328157	0.329972					0.346713	0.339346	0.337934
	0.245355	0.228107	0.254061						0.235193	0.242897	0.241256					0.340333	0.343617	0.32039					0.355973	0.351202	0.347876
	0.2471	0.246273	NaN						0.233298	0.253022	0.213914					0.331132	0.329523	NaN					0.340773	0.34324	0.35055
	0.249269	0.254699	NaN						0.218652	0.25364	0.238348					0.331873	0.320799	NaN					0.33818	0.349272	0.339517
	0.243909	0.253181	NaN						0.229357	0.253317	0.227424					0.350225	0.320124	NaN					0.337482	0.330536	0.333061
	0.240803	0.254957	0.253091						0.212215	0.252484	0.23431					0.326934	0.318979	0.33178					0.346058	0.356268	0.350119
	0.235049	0.250274	0.248029						0.234324	0.232853	0.239137					0.346519	0.332747	0.333819					0.343744	0.345935	0.342716
	0.244321	0.259387	0.22628						0.238045	NaN	0.226437					0.329288	0.307844	0.350666					0.361038	NaN	0.340519
	0.240123	0.244716	0.255915						0.245161	NaN	0.234678					0.337748	0.338906	0.316915					0.349411	NaN	0.335164
	0.252938	0.245983	0.2508						0.234841	NaN	0.243462					0.319979	0.339547	0.324037					0.333735	NaN	0.347719
	0.25593	0.251562	0.253382						0.236677	NaN	0.241432					0.31511	0.333051	0.326025					0.35409	NaN	0.352
	0.25201	0.241156	0.246523						0.24514	NaN	0.245135					0.330078	0.327434	0.334091					0.351162	NaN	0.343573
	0.254957	0.249507	0.255523						0.235978	NaN	0.231737					0.321121	0.336452	0.3187					0.345396	NaN	0.339702
	0.257786	0.249332	0.25446						0.236884	NaN	0.250785					0.314673	0.322344	0.318076					0.351453	NaN	0.342274
	0.249267	0.2426	0.255373						0.238314	NaN	0.250182					0.338697	0.327843	0.306573					0.33623	NaN	0.346231
	0.243975	0.253481	0.250657						0.240926	NaN	0.235065					0.333149	0.324206	0.324353					0.333116	NaN	0.329155
	0.248372	0.252285	0.251317						0.233606	NaN	0.241824					0.331243	0.3266	0.323578					0.345309	NaN	0.340347
	0.239685	0.238241	0.237604						0.232454	NaN	0.234291					0.331127	0.339999	0.334615					0.333426	NaN	0.346702
	0.249047	0.253992	0.252958						0.231671	NaN	0.237402					0.32841	0.326468	0.325094					0.343912	NaN	0.337992
	0.249991	0.246021	0.254407						0.249763	NaN	0.246671					0.32247	0.333263	0.322817					0.338533	NaN	0.336632
	0.254898	0.254687	0.233443						0.248015	NaN	0.232913					0.311716	0.322574	0.336917					0.343896	NaN	0.339148
	0.243506	0.251716	0.251403						0.228463	NaN	0.221992					0.343422	0.318209	0.33129					0.341932	NaN	0.33285
	0.253503	0.253654	0.254134						0.240181	NaN	0.244648					0.312068	0.318248	0.325467					0.356952	NaN	0.335304
	0.250469	0.249062	0.256274						0.234633	NaN	0.234099					0.328584	0.334602	0.318289					0.34217	NaN	0.354657
	0.255563	0.243788	0.244011						0.230442	NaN	0.246803					0.326279	0.339525	0.339477					0.346278	NaN	0.334793
	0.257701	0.256724	0.252269						0.237726	NaN	0.231423					0.309377	0.312117	0.331439					0.344071	NaN	0.345978
	0.240777	0.251041	0.245963						0.228517	NaN	0.231362					0.332975	0.32508	0.328591					0.359406	NaN	0.35735
	0.250185	0.241402	0.254245						0.245309	NaN	0.249967					0.3277	0.34137	0.316542					0.335624	NaN	0.348629
	0.238049	0.244865	0.250883						0.242015	NaN	NaN					0.332278	0.332961	0.332371					0.331814	NaN	NaN
	0.250126	0.251823	0.246616						0.24875	NaN	NaN					0.334256	0.330201	0.335742					0.354988	NaN	NaN
	0.239353	0.249099	0.250162						0.233904	NaN	NaN					0.327711	0.319097	0.328891					0.344195	NaN	NaN
	0.237502		0.248815						0.238766		NaN					0.332194		0.330629					0.351305		NaN
	0.254866		0.257163						NaN		NaN					0.310988		0.312532					NaN		NaN
	0.243715		0.245296						NaN		NaN					0.347184		0.314188					NaN		NaN
	0.25656		0.246502						NaN		NaN					0.322297		0.334606					NaN		NaN
	0.239236		0.25369						NaN		NaN					0.339287		0.316682					NaN		NaN
	0.25844		0.247709						NaN		NaN					0.308827		0.336152					NaN		NaN
	0.251987		0.245568						NaN		NaN					0.326125		0.327035					NaN		NaN
	0.245359		0.24117						NaN		NaN					0.333509		0.332983					NaN		NaN
	0.243757		0.247366						NaN		NaN					0.333315		0.330829					NaN		NaN
	0.249495		0.249889						NaN		NaN					0.330652		0.337218					NaN		NaN
	0.250509		0.246685						NaN		NaN					0.32408		0.335472					NaN		NaN
	0.240613		0.240839						NaN		NaN					0.341033		0.341463					NaN		NaN
	0.237859		0.236179						NaN		NaN					0.328453		0.338832					NaN		NaN
	0.251047		0.242444						NaN		NaN					0.332085		0.33203					NaN		NaN
	0.247969		0.254299						NaN		NaN					0.323813		0.316657					NaN		NaN
	0.247969		0.246487						NaN		NaN					0.323813		0.337919					NaN		NaN

## Sheet: Figure 5
LBP vs HC							Pre vs Post
	State 2: LBP VL/VPL-PoCG	State 2: HC VL/VPL-PoCG	State 2: LBP DM/VM-INS	State 2: HC DM/VM-INS				State 1: pre VL/VPL-VS	State 1: post VL/VPL-VS	State 1: pre VL/VPL-PCC	State 1: post VL/VPL-PCC	State 1: pre VL/VPL-PoCG	State 1: post VL/VPL-PoCG	State 1: pre VL/VPL-mPFC	State 1: post VL/VPL-mPFC	State 1: pre VL/VPL-mPFC	State 1: post VL/VPL-mPFC
	0.23083	-0.361069	0.325269	0.18418				0.0100749	-0.00344008	-0.187919	-0.117555	-0.483549	-0.167577	-0.0847613	0.00677013	-0.187919	-0.137555
	-0.0694768	-0.0504853	0.225287	0.183147				0.182442	-0.19785	0.108827	0.17424	-0.50095	-0.0101563	0.0791442	-0.0463185	0.108827	0.15424				Note: NaN means the subject did not have that specific state
	-0.203844	-0.522397	-0.055934	0.334159				0.0126066	0.107247	0.0288012	0.169894	-0.014375	-0.300431	-0.102926	0.14293	0.0288012	0.149894
	-0.501592	-0.257809	0.138631	0.169044				-0.0825251	-0.112383	-0.118677	0.305744	-0.0289969	-0.26404	0.168484	0.0918005	-0.118677	0.285744
	-0.297291	-0.342132	0.163944	0.125704				-0.0510985	0.0411858	-0.0786635	0.0262942	0.0242169	0.161165	0.125634	0.216999	-0.0786635	0.00629417
	0.303291	-0.142482	0.0923936	0.0435434				0.0971968	0.0624584	-0.168337	-0.0246095	-0.00976691	0.104089	-0.0137953	0.0205428	-0.168337	-0.0446095
	0.0991082	-0.0307699	0.235027	0.0951391				0.0250237	-0.134223	0.223558	0.225894	-0.111727	-0.370615	0.221873	0.125118	0.223558	0.205894
	0.132007	-0.422626	-0.00546795	0.441084				-0.0302048	-0.0551536	-0.163319	-0.0202073	-0.0983061	-0.0371063	0.00470916	0.258364	-0.163319	-0.0402073
	-0.128056	0.139556	0.14154	0.106747				0.08288	-0.112898	-0.035842	0.185118	-0.225628	-0.194347	0.225558	0.112136	-0.035842	0.165118
	-0.0969615	-0.178937	-0.161849	0.502391				-0.0351591	-0.147692	0.0062776	0.0996936	-0.107187	-0.123857	0.118388	0.0557155	0.0062776	0.0796936
	-0.178039	0.0342639	-0.0311441	0.0895583				0.0516229	0.0615692	0.0238658	-0.118312	-0.0545208	-0.140675	0.0143582	0.181063	0.0238658	-0.138312
	0.171815	0.00113623	0.0165842	0.270393				0.017674	0.0179522	0.0917836	0.0576983	0.0842339	-0.09678	0.0139856	0.00667877	0.0917836	0.0376983
	-0.0906146	-0.621217	0.156886	0.494924				-0.0612372	-0.0252985	0.0386904	0.128389	-0.114735	0.0484134	-0.0408237	0.0933039	0.0386904	0.108389
	-0.150717	-0.14723	0.11535	0.280667				0.0973439	-0.138414	-0.115153	0.190982	-0.657855	-0.398788	-0.061181	0.0591337	-0.115153	0.170982
	-0.441506	0.198616	0.217347	0.310978				0.16822	0.117956	-0.238357	0.0606109	-0.296155	-0.101758	-0.00321586	-0.189975	-0.238357	0.0406109
	0.0438796	-0.0160017	-0.000512082	0.131158				0.212702	0.107585	-0.23799	0.162367	-0.0578158	-0.0734379	-0.0289377	-0.0618765	-0.23799	0.142367
	0.175724	-0.0289254	-0.0268819	0.135191				0.029813	0.0867081	0.148938	0.25749	-0.100668	-0.286938	0.0128739	0.125512	0.148938	0.23749
	0.183951	-0.142012	0.0774393	0.0633044				-0.0760616	-0.124962	-0.0283474	-0.0716415	-0.25193	-0.0738453	-0.0528885	0.154378	-0.0283474	-0.0916415
	-0.443805	-0.0976301	0.0886293	0.13145				-0.115311	0.163531	0.0160701	-0.108681	-0.458675	-0.253825	-0.210484	0.147014	0.0160701	-0.128681
	-0.413057	-0.286408	0.145868	0.337535				0.0378829	0.0946574	-0.0950993	-0.0190402	-0.173388	0.096187	0.0831185	0.157766	-0.0950993	-0.0390402
	-0.127561	-0.179256	0.184261	0.121881				0.0295195	0.00970774	0.0921107	0.130887	-0.0693227	-0.0964921	-0.0409516	0.0354158	0.0921107	0.110887
	-0.531416	-0.377033	0.352424	0.127889				0.00922844	-0.0422625	-0.0139403	0.171436	-0.096747	-0.20871	0.19704	0.137398	-0.0139403	0.151436
	-0.00892228	-0.309679	0.15072	0.276007				NaN	0.023461	NaN	-0.0265627	NaN	-0.0597551	NaN	0.0614604	NaN	-0.0465627
	-0.269467	-0.0896623	-0.313989	-0.00281676				0.102901	0.20404	-0.0850733	0.00847113	0.00192661	-0.339527	0.158919	0.0383673	-0.0850733	-0.0115289
	0.128475	-0.342077	0.171024	0.117723				-0.0550567	-0.100539	0.0298589	0.025239	0.156715	-0.0609079	-0.0200128	0.309443	0.0298589	0.00523902
	-0.16452	-0.195822	0.248904	0.274716				0.136854	0.0478269	-0.195798	-0.0684035	-0.212814	0.0348991	0.239828	0.237875	-0.195798	-0.0884035
	-0.27535	-0.065485	0.21976	0.10845				0.195713	0.0409905	-0.217915	-0.267235	-0.342693	-0.101439	0.124403	0.114632	-0.217915	-0.287235
	-0.160509	0.0108474	0.0602416	0.333942				0.00876254	-0.0437545	-0.20663	0.171328	-0.125057	-0.177417	-0.0138398	0.0812249	-0.20663	0.151328
	0.0439864	-0.681023	0.0765954	0.599763				-0.000576056	-0.00489318	0.072249	0.102462	-0.00931018	-0.135918	0.107483	0.0883426	0.072249	0.0824621
	-0.330313	-0.57934	0.132943	-0.160039				0.173307	NaN	-0.145305	NaN	-0.112908	NaN	0.0442365	NaN	-0.145305	NaN
	0.161249	-0.257418	0.181571	0.258227				0.0555736	-0.0781256	-0.176254	0.0858424	0.0877451	-0.0550635	-0.12034	0.142785	-0.176254	0.0658424
	-0.278708	-0.048928	0.0495889	0.135457				0.238022	-0.00335467	-0.094223	0.0149808	-0.195762	0.0587154	0.000111478	0.267766	-0.094223	-0.00501922
	0.0220343	-0.00574673	0.208485	0.157877				0.070379	0.167825	-0.203305	-0.0486735	-0.133925	-0.191881	-0.0969752	0.0194583	-0.203305	-0.0686735
	-0.007943	-0.312958	0.0410145	0.176368				0.110657	-0.0618382	-0.0614535	0.137509	-0.653454	-0.0029063	0.000292544	0.130635	-0.0614535	0.117509
	-0.195618	-0.140502	0.167119	0.141466				NaN	-0.0948074	NaN	0.0697418	NaN	0.0244483	NaN	0.0640983	NaN	0.0497418
	0.00563836	-0.0938751	0.282256	0.178267				0.0134846	-0.0775657	0.0838959	0.0297655	-0.190289	-0.224957	0.23332	0.0919113	0.0838959	0.00976547
	0.211658	-0.16533	0.0974619	0.194591				0.0998044	0.0798044	-0.188095	-0.138095	-0.344547	-0.284547	0.0139257	0.0739257	-0.188095	-0.158095
	0.224593	-0.304521	-0.0191904	0.114581				-0.00122408	-0.0823227	0.108603	0.125967	0.115972	-0.0173888	0.0239598	0.013441	0.108603	0.105967
	0.0613455	-0.349876	0.114646	0.357512				0.13293	0.0638418	-0.170481	-0.0702823	-0.106867	0.0157759	0.00628704	0.0912095	-0.170481	-0.0902823
	0.052521	-0.0678485	0.3939	0.317052				0.0184543	0.0203892	-0.155713	0.0359953	-0.420859	-0.10496	0.143655	0.246118	-0.155713	0.0159953
	-0.409895	-0.161908	0.0876934	0.31963				-0.0495306	-0.0173552	-0.101464	-0.137372	-0.177326	-0.0745418	0.18429	0.105095	-0.101464	-0.157372
	-0.135111	-0.376587	0.267342	0.281376				0.0166861	-0.0616016	-0.0798457	0.151416	-0.243747	0.144595	-0.0323565	-0.0614544	-0.0798457	0.131416
	-0.404916	-0.326564	0.101712	0.141451				-0.0193174	0.0063702	0.0704077	-0.0810587	-0.16986	-0.143768	0.173488	0.0944369	0.0704077	-0.101059
	-0.272889	-0.0901155	0.193702	0.241048				0.0579517	-0.123157	0.0306352	-0.178783	-0.0465081	-0.0554197	0.265317	-0.161638	0.0306352	-0.198783
	0.128122	-0.271082	0.0273783	0.217306				0.0154657	-0.0838054	0.00126652	0.0242354	-0.0638112	0.0458413	-0.0285505	0.0648161	0.00126652	0.00423538
	0.169034	-0.0959651	0.130282	0.248398				-6.0799e-05	NaN	-0.0357743	NaN	-0.0839988	NaN	NaN	0.0933991	-0.0357743	NaN
	0.09147	-0.0950433	0.101292	0.339373				0.178869	NaN	-0.0199667	NaN	-0.284571	NaN	-0.0523319	NaN	-0.0199667	NaN
	-0.159645	-0.289267	-0.117453	0.159465				-0.0723229	NaN	0.171426	NaN	-0.0701427	NaN	0.0377454	NaN	0.171426	NaN
	-0.121416	-0.0780355	0.228167	0.295534				0.0893028	-0.0474127	-0.185137	-0.000399702	-0.168966	-0.00789064	0.0830501	0.00437055	-0.185137	-0.0203997
	0.0392754	-0.115219	0.0330858	0.253976				0.139351	-0.00153011	-0.181615	-0.064793	-0.18316	-0.332064	0.0171702	-0.0225153	-0.181615	-0.084793
	-0.435129	NaN	0.0747157	NaN				0.0132358	0.0474716	0.0807212	0.0694172	-0.0232138	-0.147773	0.0658651	0.199415	0.0807212	0.0494172
	-0.279457	NaN	0.00768013	NaN				0.0904877	0.0859689	-0.21917	-0.156687	0.114599	0.0480783	0.0379714	0.174925	-0.21917	-0.176687
	-0.539468	NaN	0.369439	NaN				0.0514681	-0.0853076	-0.0716922	0.137907	-0.319548	-0.274347	0.0904672	0.110366	-0.0716922	0.117907
	-0.441176	NaN	0.0105563	NaN				0.0696461	-0.0265105	0.0862249	-0.13105	-0.0466554	-0.200424	-0.0467644	0.103018	0.0862249	-0.15105
	0.00933349	NaN	0.500033	NaN				0.0843463	-0.011354	-0.00584788	-0.00719991	-0.198851	-0.0633159	-0.0820597	0.0475945	-0.00584788	-0.0271999
	-0.335577	NaN	0.132502	NaN				0.0243033	-0.0361382	-0.104078	0.0928986	-0.0210074	-0.0269509	0.047756	0.0107539	-0.104078	0.0728986
	-0.113295	NaN	0.00891801	NaN				0.0256627	0.0947638	0.0348333	0.279175	-0.185168	-0.0355077	0.273617	0.0423041	0.0348333	0.259175
	-0.245607	NaN	0.0343242	NaN				-0.0488842	0.00588915	0.0802227	0.272436	-0.175597	0.0682404	-0.0886269	0.0238748	0.0802227	0.252436
	0.0923508	NaN	0.00175972	NaN				0.0692499	-0.0522558	0.0916568	0.267854	-0.245017	0.00222099	-0.0367139	0.133375	0.0916568	0.247854
	-0.597681	NaN	0.158101	NaN				0.0319419	0.0507412	0.0131616	0.0261912	-0.00242173	-0.0268262	0.112252	0.154605	0.0131616	0.00619125
	-0.0808297	NaN	0.0737626	NaN				0.0279707	-0.0283204	-0.114791	0.0132965	-0.101945	-0.0837775	-0.152522	0.17272	-0.114791	-0.00670352
	0.255203	NaN	0.0619051	NaN				0.0680073	0.0226997	0.0199869	-0.0115881	-0.126395	-0.138413	-0.199628	0.0367415	0.0199869	-0.0315881
	0.114211	NaN	0.0948623	NaN				0.00793306	0.0246382	0.0179749	-0.0437642	-0.258563	0.00698357	0.136284	0.121526	0.0179749	-0.0637642
	0.0627436	NaN	0.210129	NaN				0.115913	-0.0680515	-0.153697	0.0429304	-0.102924	-0.133869	-0.0482869	0.226611	-0.153697	0.0229304
	-0.173388	NaN	0.234411	NaN				0.236907	-0.0960876	-0.365836	0.145513	-0.0996964	0.00242351	-0.0318907	0.0656312	-0.365836	0.125513
	0.656965	NaN	0.0152936	NaN				0.0529692	-0.0137194	0.174356	-0.0569072	-0.136285	-0.0372357	0.0640244	0.0358262	0.174356	-0.0769072
	-0.105095	NaN	-0.0875917	NaN				0.0729206	0.00330533	0.0322474	-0.0385976	-0.0585037	0.131812	-0.0381852	0.176322	0.0322474	-0.0585976
	0.142022	NaN	-0.0383748	NaN				0.0723509	-0.0216125	-0.105125	0.0376971	-0.0520666	-0.116282	0.0770977	0.115915	-0.105125	0.0176971
	0.29184	NaN	-0.0150239	NaN				-0.0463738	0.0873874	-0.130955	0.101574	-0.0624483	0.0453949	-0.0112063	0.077928	-0.130955	0.0815742
	-0.141876	NaN	0.0258013	NaN				0.00422957	-0.0489153	-0.0823062	0.0674457	-0.229009	0.0208208	0.0442365	-0.000225211	-0.0823062	0.0474457
	-0.0778362	NaN	-0.0510341	NaN				-0.0603225	-0.0836118	-0.0179076	0.0321826	-0.125813	-0.0660526	0.0673533	0.127424	-0.0179076	0.0121826
	-0.16254	NaN	0.0299849	NaN				-0.00632725	0.00438771	0.0741108	0.152139	-0.12734	-0.296077	-0.0309666	0.0490097	0.0741108	0.132139
	-0.305436	NaN	0.144442	NaN				0.246723	0.0303658	-0.590931	0.0257396	-0.673184	-0.226449	0.0866671	-0.128017	-0.590931	0.00573959
	0.0760109	NaN	0.194472	NaN				-0.0450815	0.00327347	-0.0182279	0.0947957	-0.265767	0.0226984	-0.0966241	0.056763	-0.0182279	0.0747957
	-0.1017		0.120736					0.376763	-0.0541425	0.0655332	0.015709	-0.499098	-0.215018	0.0404752	-0.0342946	0.0655332	-0.004291
	NaN		NaN					-0.00622537	-0.00877466	0.0511117	0.0903196	-0.0938915	-0.0900047	0.0946078	0.0829945	0.0511117	0.0703196
	NaN		NaN					-0.00402838	-0.0124124	-0.192599	0.035726	-0.292096	-0.0893963	0.0338208	0.110289	-0.192599	0.015726
	NaN		NaN					0.029035	0.00307274	-0.00744407	0.0576429	-0.0994661	-0.0671316	0.161876	0.0252356	-0.00744407	0.0376429
	NaN		NaN					-0.00983497	-0.12824	-0.265279	0.115423	-0.101337	0.00307591	0.114789	0.063961	-0.265279	0.0954229
	NaN		NaN					0.147546	-0.00558031	-0.0623137	0.161146	0.0350142	0.0242152	-0.164048	-0.0405526	-0.0623137	0.141146
	NaN		NaN					0.142155	0.0264805	0.436025	0.0791486	-0.312517	-0.0782913	-0.0453902	0.0577086	0.436025	0.0591486
	NaN		NaN					0.0628179	-0.0798989	-0.0179577	0.0958516	-0.11351	-0.139694	0.133808	0.00101385	-0.0179577	0.0758516
	NaN		NaN					0.0221666	0.00364496	0.0180031	0.0157423	-0.11063	-0.255947	-0.0292275	0.113589	0.0180031	-0.00425773
	NaN		NaN					0.034605	-0.101544	-0.245962	-0.0436216	-0.031586	0.0292734	0.250041	0.353267	-0.245962	-0.0636216
	NaN		NaN					0.156645	-0.00104592	-0.120876	-0.0817316	-0.124783	-0.0160978	-0.0586088	0.0747453	-0.120876	-0.101732
	NaN		NaN					0.00829424	-0.0117058	0.0738924	0.123892	-0.238482	-0.178482	0.0847358	0.144736	0.0738924	0.103892
	NaN		NaN					0.0443906	-0.000119833	-0.079111	-0.201357	-0.165965	-0.289702	0.107809	0.0817139	-0.079111	-0.221357
	NaN		NaN					0.0285011	0.0840902	-0.199448	-0.0454277	-0.0491087	-0.0805999	-0.00835347	0.10138	-0.199448	-0.0654277
	NaN		NaN					-0.0418872	-0.0110406	0.0911413	0.0319613	-0.104569	-0.214768	0.0593528	0.0958813	0.0911413	0.0119613
	NaN		NaN					-0.0418872	-0.207722	0.0911413	-0.559368	-0.104569	0.330711	0.152332	0.0958813	0.0911413	-0.579368

## Sheet: Figure 6
MSIT LBP	Neutra_mean_RT	Interf_mean_RT	Accuracy_Neutral	Accuracy_Interf	Neutra_mean_RT	Interf_mean_RT	Accuracy_Neutral	Accuracy_Interf		MSIT HC	Neutra_mean_RT	Interf_mean_RT	Accuracy_Neutral	Accuracy_Interf	Neutra_mean_RT	Interf_mean_RT	Accuracy_Neutral	Accuracy_Interf			fraction_rate_LBP_state 1	fraction_rate_LBP_state 2	fraction_rate_HC_state 1	fraction_rate_HC_state 2	dwell_time_LBP_state 1	dwell_time_LBP_state 2	dwell_time_HC_state 1	dwell_time_HC_state 2
	1023.46	1292.32	0.895833	0.875	846.25	1122.43	0.97	0.95			1063.88	1365.72	0.854167	0.4375	801.17	1172.73	0.99	0.95			0.837209	0.162791	0.488372	0.511628	54	21	32	33
	942.36	1223.74	0.958333	0.916667	915.92	1061.65	0.95	0.98			807.4	961.5	1	0.979167	882.7	1009.7	1	0.94			1	0	1	0	129	0	129	0
	966.645	1226.83	1	0.729167	739.69	1067.21	1	1			997.985	1206.75	1	0.875	765.75	1006.75	1	0.96			1	0	0.751938	0.248062	129	0	97	32
	857	1123	1	0.833333	895.74	1149.15	0.89	0.93			1003.5	1290.11	0.916667	0.5625	910.63	1150.96	0.99	0.92			1	0	1	0	129	0	129	0
	1051.98	1302.42	0.895833	0.625	739.69	1067.21	0.97	0.98			681.025	1207.26	0.958333	0.9375	801.17	1172.73	1	0.96			0.55814	0.44186	1	0	18	14	129	0
	912.45	1265.5	0.958333	0.895833	858.42	1100.68	0.98	0.88			904.48	1227.64	0.791667	0.770833	857.2	1132.25	0.98	0.94			0.418605	0.581395	0.565891	0.434109	54	75	37	28
	882.125	1170.5	0.958333	0.895833	868.1	1046.72	0.67	0.64			783.25	1053	1	0.979167	879.03	1075.7	1	1			1	0	1	0	129	0	129	0
	865.795	1107.45	0.958333	0.916667	821.7	1063.69	0.97	0.95			704.6	1003.98	1	0.854167	724	916.95	0.94	0.93			0.813953	0.186047	0.806202	0.193798	53	24	104	25
	891.255	1287.95	0.916667	0.770833	943.5	1261.7	0.94	0.66			668	945.365	0.979167	0.9375	726.77	952.67	0.99	0.94			0.635659	0.364341	1	0	27	16	129	0
	770.3	988	1	0.770833	853.69	1110.2	0.98	0.95			916.875	1140.12	1	0.895833	900	1120.94	0.98	0.96			0.596899	0.403101	0.922481	0.0775194	39	52	60	10
	921.225	1141.29	0.958333	0.916667	817.15	1022.25	0.96	0.94			968.71	1191.99	0.770833	0.666667	821.37	1108.5	1	0.93			0.0465116	0.953488	0.620155	0.379845	6	123	27	16
	784.25	1082	1	0.979167	817.15	1022.25	0.96	0.95			1053.5	1225.9	0.895833	0.916667	1060.09	1240.75	0.88	0.65			0.627907	0.372093	1	0	20	16	129	0
	939.36	1159.5	1	0.9375	900.44	1060.5	1	0.99			642.3	842.5	1	0.9375	731.84	908.22	0.98	0.9			0.868217	0.131783	0.44186	0.55814	56	17	19	36
	962.3	1304.36	0.875	0.895833	817.15	1022.25	0.95	0.97			838.775	1229.8	0.958333	0.6875	801.17	1172.73	0.98	0.97			0.589147	0.410853	0.829457	0.170543	38	53	54	22
	779.895	1015.41	1	0.916667	779.38	992.25	0.99	0.99			741.79	890.585	1	0.979167	825.96	980.58	0.96	0.95			0.891473	0.108527	0.860465	0.139535	38	5	56	18
	628	1069	0.979167	0.916667	722	977.5	0.99	0.94			771.1	976.885	0.979167	0.958333	769.78	1030.3	0.96	0.97			0.341085	0.658915	0.55814	0.44186	22	43	24	19
	966.98	1290.88	0.9375	0.729167	1008.35	1221.93	0.95	0.91			876.895	1287.5	0.895833	0.625	926.97	1243.25	0.94	0.56			0.333333	0.666667	1	0	43	43	129	0
	913	1188.8	1	0.770833	967.75	1144.43	0.95	0.97			930.79	1162.97	0.916667	0.854167	843.78	1034.71	0.98	0.96			0.302326	0.697674	1	0	20	45	129	0
	880	1137.43	0.875	0.791667	775.32	1027.01	0.97	0.86			909.875	1142.76	1	0.833333	813.7	1090.97	0.95	0.89			0.875969	0.124031	1	0	113	16	129	0
	1060.44	1310.5	0.9375	0.854167	1043.08	1187.15	0.94	0.91			865.915	1244.75	1	1	740.14	1118.66	0.98	0.97			1	0	1	0	129	0	129	0
	589	1020.5	0.9375	0.875	733.62	986.75	0.95	0.91			880.5	1064.5	1	0.958333	943.48	1189.91	0.95	0.95			0.806202	0.193798	0.527132	0.472868	104	25	68	31
	896.5	1201	0.979167	0.645833	658.2	904.75	0.98	0.98			1067.5	1343.85	0.916667	0.708333	1057.32	1203.75	0.92	0.92			0.527132	0.472868	1	0	23	15	129	0
	878	1077.95	0.979167	0.979167	741.63	1018.95	1	0.99			866.95	1427.35	0.854167	0.416667	1036.05	1320.03	0.85	0.64			0.806202	0.193798	1	0	52	13	129	0
	845.95	1223	0.9375	0.895833	982	1190.35	0.94	0.9			844.35	1119.5	0.979167	0.8125	802.62	1067.44	0.98	0.99			0.356589	0.643411	1	0	23	42	129	0
	877	1237.8	0.958333	0.791667	732.68	1084.5	0.99	0.92			985.5	1472.34	0.916667	0.520833	968.36	1269.48	0.97	0.73			1	0	1	0	129	0	129	0
